# Supplementary material for: Comparative Metabolite Profiling of Traditional and Commercial Vinegars in Korea
Source: Metabolites. 2021 Jul 24;11(8):478. doi: 10.3390/metabo11080478 (PMC8400794; doi:10.3390/metabo11080478)
Supplement: Supplementary file 1 [file metabolites-11-00478-s001.zip › Table S1.xlsx]

## Sheet: Volatile compounds
	Ratio	TV-average	CV-average	p-value	VIP score
Acetic acid, methoxy-, ethyl ester; Heptaethylene glycol	#DIV/0!	86121.9	0	0.00434155	1.79729	TV-only volatile
2,4,5-Trimethyl-1,3-dioxolane	#DIV/0!	394832	0	0.0280353	1.48212	TV-only volatile
ETHYL 3-(METHYLSULFANYL)PROPANOATE	0	0	18117.8	0.0432427	1.43168	CV-only volatile
2,3-Butanediol (CAS)	75.1881	391198	5202.92	0.047689	1.29527
DL-Phenylalanine, N-chlorodifluoroacetyl-, ethyl ester	#DIV/0!	29064.1	0	0.0494994	1.40437	TV-only volatile
Propanoic acid, 2-hydroxy-, ethyl ester	#DIV/0!	155989	0	0.0548431	1.39792
2,3-Butanediol	27.1629	251818	9270.67	0.0605019	1.32013
Propanoic acid	#DIV/0!	228320	0	0.0612344	1.28353
Decanoic acid	0	0	73338.7	0.0676713	1.3262
3-(Acetyloxy)-2-butanone	#DIV/0!	30632	0	0.0679589	1.33268
2-Butanol	#DIV/0!	1.44003e+06	0	0.0683503	1.31364
aldehyde; pentanal	#DIV/0!	22419.2	0	0.0720943	1.37768
Silanediol, dimethyl-	1.34319	169529	126213	0.0736422	0.836315
Acetic acid ethyl ester	#DIV/0!	32308.2	0	0.0780038	1.22125
1,3-Propanediol, diacetate	#DIV/0!	25277.7	0	0.0795526	1.303
Benzaldehyde	4.40926	104271	23648.2	0.0805838	1.41406
2-Butanone, 3-hydroxy-	22.7317	1.39186e+06	61229.8	0.0858589	1.23128
sec-Butyl acetate	22.1579	737754	33295.3	0.0885563	1.2789
Acetic acid ethyl ester	#DIV/0!	37801.5	0	0.0888919	1.28293
2-Butanone	#DIV/0!	930672	0	0.0890837	1.293
Acetic acid, hexyl ester	0	0	413403	0.0937492	0.865234
Methyl salicylate	0.763377	76098.4	99686.5	0.0991923	1.08063
Dodecanal	1.48875	121780	81800.4	0.106181	1.12509
Acetic acid, methoxy-, ethyl ester	9.53232	47984.1	5033.83	0.106995	1.18987
2-Butanone, 3-hydroxy-	39.922	318548	7979.25	0.112532	0.927252
Propanoic acid, 2-methyl-, 3-methylbutyl ester	0	0	94894	0.115604	1.17656
Acetic acid, methyl ester	#DIV/0!	219856	0	0.117581	1.22495
1-METHOXYETHANE	#DIV/0!	26938.6	0	0.118474	1.1861
acetic acid, 2- methyl-propyl ester	#DIV/0!	116900	0	0.123318	1.29127
1-propanol; ethanol	14.1261	409502	28988.9	0.13935	0.945514
ethanol	3.6556	2.46745e+06	674978	0.142983	1.11683
Acetic acid, propyl ester	111.726	1.1354e+06	10162.4	0.14612	1.14615
Ethyl 3-phenylpropionate	#DIV/0!	25988.7	0	0.152141	1.09438
Hexaethylene glycol	#DIV/0!	9808.43	0	0.156938	1.06509
Butanedioic acid, diethyl ester	5.88905	77664.3	13187.9	0.16281	1.0652
1-Hexanol	0	0	169135	0.172674	1.05822
(-)-.alpha.-Damascone	0	0	102344	0.172682	1.05681
Propanoic acid, ethyl ester	#DIV/0!	374455	0	0.181862	1.07555
Isobutyric acid, ethyl ester	#DIV/0!	21348.6	0	0.182828	1.04229
Benzeneacetic acid, ethyl ester	9.79271	43225	4414	0.193653	1.04965
1-Butanol, 3-methyl-	4.92817	198015	40180.2	0.196518	1.03914
Propanoic acid, methyl ester	#DIV/0!	28889	0	0.197457	1.08027
Succinic acid, butyl 4-methyl-3-nitrobenzyl ester	#DIV/0!	60358.3	0	0.199753	0.997783
4-Hexen-1-ol, acetate	0	0	36664.1	0.200394	1.01437
2-Hexen-1-ol, (E)-	0	0	16484.2	0.200394	1.01437
2-Hexen-1-ol, acetate, (E)-	0	0	37830.5	0.200394	1.01412
hexanoic acid propyl ester	0	0	3438.5	0.200394	1.01248
Eugenol	0	0	5769.92	0.200394	1.01239
3-Hexen-1-ol, (Z)-	0	0	13781	0.200394	1.01237
(4S)-4-Hydroxy-1-pyrroline-N-Oxide	0	0	9731.92	0.200394	1.01224
Octanoic acid	0	0	22423.5	0.200394	1.01163
(-)-2-(Methoxymethyl)-2-hydroxy-3,4-dihydro-2H-pyrrole	0	0	8406.58	0.200394	1.0115
ethyl E-3-hexenoate	0	0	3649	0.200394	0.990456
octanal	0	0	5856	0.200394	0.98197
Butanoic acid, 3-methyl- (CAS)	0	0	12240.9	0.200394	0.914464
(-)-.alpha.-Damascone	0	0	3771.92	0.200394	1.01353
Hexanoic acid, methyl ester	0	0	38419.2	0.200394	0.990403
3-Pentanol, 3-ethyl-	#DIV/0!	25831	0	0.21042	0.988975
Hexanoic acid, ethyl ester	0.103294	10375.1	100442	0.236346	0.935251
Aloxiprin	0.0861221	2444.9	28388.8	0.244002	0.939059
Benzene, 1,4-bis(1,1-dimethylethyl)-	1.86577	38547.7	20660.5	0.248503	0.893808
ethanol	#DIV/0!	136474	0	0.25776	0.793658
3,6,9,12,15-PENTAOXANONADECAN-1-OL; Ethanol, 2-[2-(2-butoxyethoxy)ethoxy]-	#DIV/0!	4439.05	0	0.282207	0.851104
9-Borabicyclo[3.3.1]nonane, 9-(2-pentyloxy)-	#DIV/0!	4256.33	0	0.282858	0.976273
1,3-Dioxolane, 4,5-dimethyl-, cis-	#DIV/0!	25573.1	0	0.283371	0.767144
Butyrolactone	#DIV/0!	7533.05	0	0.284376	0.847779
5-Cyano-4-oxopentanooic acid	#DIV/0!	15359.4	0	0.307989	0.807597
Propanoic acid, 2-methyl-, 1-(1,1-dimethylethyl)-2-methyl-1,3-propanediyl ester	#DIV/0!	80560.7	0	0.32354	0.850359
Benzeneethanol	2.48652	831499	334402	0.327278	0.856451
Dodecanoic acid, ethyl ester	#DIV/0!	12631.3	0	0.346289	0.848053
Octanoic acid, ethyl ester	0.416179	5526.24	13278.5	0.350276	0.723962
Hydrazine, 1,2-dimethyl-	#DIV/0!	10798.6	0	0.356055	0.831469
4-Methyl-7-phenyl-8H-pyrido[2,3-d]pyrimidine	#DIV/0!	10829.1	0	0.376038	0.773279
Propanoic acid, 2-methyl-, 3-hydroxy-2,2,4-trimethylpentyl ester	#DIV/0!	21015.5	0	0.381614	0.76571
Ethyl Acetate	1.54424	5.98604e+06	3.87638e+06	0.384841	0.738318
Benzaldehyde, 4-propyl-	0.894737	29297.2	32743.9	0.396472	0.698021
Butanal, 3-methyl-	#DIV/0!	4956.81	0	0.478997	0.852561
2-Propanone	#DIV/0!	10685	0	0.478997	0.852005
1,3,4-Thiadiazol-2-amine	#DIV/0!	4640.33	0	0.478997	0.846635
1-Pentanol, 5-methoxy-	#DIV/0!	2695.57	0	0.478997	0.736603
Propanoic acid, 2-hydroxy-, methyl ester	#DIV/0!	2890.14	0	0.478997	0.732528
Diethyl carbonate	#DIV/0!	7011.76	0	0.478997	0.724374
Cyclopropane, 1-methoxy-2,2-dimethyl-3-(2-phenylethynyl)-	#DIV/0!	3243.62	0	0.478997	0.637225
2-Nonanol	#DIV/0!	2709.9	0	0.478997	0.637079
ALOXIPRIN	#DIV/0!	2444	0	0.478997	0.636964
2(3H)-Furanone, dihydro-5-pentyl-	#DIV/0!	10067.4	0	0.478997	0.629268
Butylphosphonic acid, di(4-methoxy-2-methylbutyl) ester	#DIV/0!	5620.9	0	0.478997	0.627795
Succinic acid, 2-chloropropyl ethyl ester	#DIV/0!	4265.9	0	0.478997	0.578946
1-Hexanol, 2-ethyl-, acetate	#DIV/0!	2886.48	0	0.478997	0.578273
Acetic acid, 2-phenylethyl ester	1.86317	717555	385126	0.509336	0.651086
1-Butanol, 3-methyl-, propanoate	0.443659	3211.43	7238.5	0.568747	0.524559
Benzenemethanol, .alpha.-methyl-	0.480808	2543.71	5290.5	0.606713	0.515935
1,3-Dioxolane, 2-ethyl-2,4,5-trimethyl- (CAS)	0.563123	14939.1	26529.1	0.634264	0.524618
acetic acid	0.937624	5.86251e+06	6.25251e+06	0.657602	0.429386
2-Octanol, (R)-	0.582026	3018.19	5185.67	0.705151	0.379325
Butanoic acid, ethyl ester	0.643383	30668.7	47667.9	0.720634	0.351108
2-Pyrrolidino-7-methyl-5-oxothiazolo[4,5-b]-4,5-dihydropyridine	0.826109	98276.1	118963	0.813046	0.336753
Propylene Glycol	0.792967	15920.9	20077.6	0.816179	0.545984
2-propenoic acid, 2-methyl-, 2-(2-hydroxyethoxy)ethyl ester	0.866093	12769	14743.2	0.82586	0.592184
1-Butanol, 2-methyl-	1.24107	74280.8	59852.3	0.836867	0.424124
Silanediol, dimethyl-	1.05689	23992.1	22700.7	0.876284	0.343487
Acetic acid (CAS)	1.01916	246198	241570	0.928221	0.466057

## Sheet: Non-volatile compounds
	Ratio	TV-average	CV-average	p-value	VIP score
4-TRIMETHYLSILYLOXYPHENETHYL-N,N-BIS(TRIMETHYLSILYL)AMINE	#DIV/0!	450786	0	0.0274545	1.85149	TV-only non-volatile
Lactic Acid, 2TMS derivative	70.4617	1.16962e+08	1.65994e+06	0.0060542	1.73757	Significantly high non-volatile in TV, detected in all vinegars
Asparagine, 3TMS derivative	0.0348037	1885.7	54181	0.0226463	1.69764
Butanoic acid, 3-methyl-2-[(trimethylsilyl)oxy]-, trimethylsilyl ester (CAS)	102.94	407194	3955.65	0.00856441	1.69323
meso-Erythritol, 4TMS derivative	9.40882	1.39945e+06	148738	0.0191227	1.63769	Significantly high non-volatile in TV, detected in all vinegars
Butanoic acid, 4-[bis(trimethylsilyl)amino]-, trimethylsilyl ester (CAS)	17.6256	551344	31281	0.0440061	1.57609
2-Hydroxyisocaproic acid, 2TMS derivative	340.359	244353	717.926	0.0209478	1.53302
L-Valine, N-(trimethylsilyl)-, trimethylsilyl ester (CAS)	82.4658	1.43564e+06	17408.9	0.0194075	1.51478
Putrescine, 4TMS derivative	452.435	696694	1539.88	0.0473256	1.49999
Propanoic acid, TMS derivative	3.85294	7.73868e+06	2.00852e+06	0.0395773	1.48599	Significantly high non-volatile in TV, detected in all vinegars
D-(-)-Rhamnose, tetrakis(trimethylsilyl) ether, methyloxime (anti)	73.6815	564147	7656.57	0.0386109	1.48348
Butanedioic acid, 2TMS derivative	2.68984	3.32282e+06	1.23532e+06	0.0574762	1.47916
1,3-Propanediol, TMS derivative	#DIV/0!	387987	0	0.0511164	1.4403
1,3-Propanediol, 2TMS derivative	404.508	9.05253e+06	22379.1	0.0394735	1.4326
1-Deoxypentitol, 4TMS derivative	21.1001	733070	34742.5	0.183249	1.38819
L-Isoleucine, N-(trimethylsilyl)-, trimethylsilyl ester (CAS)	#DIV/0!	601619	0	0.0331346	1.38722	TV-only non-volatile
3,6-DIOXA-2,7-DISILAOCTANE, 2,2,4,5,7,7-HEXAMETHYL-, (R*,R*)-(.+-.)-	29.1725	2.45886e+08	8.42867e+06	0.0173081	1.38224	Significantly high non-volatile in TV, detected in all vinegars
TRIMETHYLSILYL ESTER OF FURAN-3-CARBOXYLIC ACID	18.0436	464841	25762.1	0.0720672	1.38185
L-Norleucine, N-(trimethylsilyl)-, trimethylsilyl ester (CAS)	79.7343	1.22967e+06	15422.1	0.0445398	1.3713
l-Alanine, N-(trimethylsilyl)-, trimethylsilyl ester (CAS)	24.1557	5.28194e+06	218662	0.0548749	1.35626
1,2,3-Butanetriol, 3TMS derivative	14.1812	610167	43026.5	0.119308	1.3151
3-Phenyllactic acid, 2TMS derivative	#DIV/0!	208201	0	0.0852629	1.28857
D-Fucitol, 5TMS derivative	0.100781	32116.1	318673	0.14144	1.27796
L-5-Oxoproline, , 2TMS derivative	281.405	445226	1582.15	0.062535	1.27593
Glycine, N,N-bis(trimethylsilyl)-, trimethylsilyl ester (CAS)	3.06864	833222	271528	0.0823317	1.20855
Hexadecanoic acid, trimethylsilyl ester (CAS)	2.29889	502507	218587	0.103812	1.19274
L-Serine, 3TMS derivative	6.54869	178102	27196.6	0.108522	1.18846
Acetamide, 2,2,2-trifluoro-N,N-bis(trimethylsilyl)- (CAS)	1.68822	6.08434e+06	3.60401e+06	0.197185	1.16462
Pipecolic acid, 2TMS derivative	131.612	415750	3158.9	0.152855	1.15819
Hydroxylamine, 3TMS derivative	0.640984	1.72646e+06	2.69345e+06	0.125502	1.14847
L-Proline, 1-(trimethylsilyl)-, trimethylsilyl ester (CAS)	7.68262	1.05585e+06	137434	0.224104	1.13306
L-(-)-Sorbose, pentakis(trimethylsilyl) ether, methyloxime (syn)	0.19846	702543	3.53997e+06	0.140976	1.12674
Silanol, trimethyl-, phosphate (3:1) (CAS)	2.47508	1.83773e+06	742492	0.249315	1.10961
4-Hydroxyphenyllactic acid, 3TMS derivative	#DIV/0!	123186	0	0.26094	1.08808
á-D-Glucopyranose, 5TMS derivative	0.0092302	30145.1	3.26593e+06	0.203416	1.07927
XYLULOSE MEOX 4TMS	8.51416	73132.4	8589.5	0.159002	1.07667
Propanoic acid, 2-(methoxyimino)-, trimethylsilyl ester	2.52376	70589.5	27970	0.188693	1.07195
Trisiloxane, octamethyl-	0.918139	5.05006e+07	5.50033e+07	0.292318	1.06988
Cadaverine, 4TMS derivative	#DIV/0!	40296.1	0	0.29524	1.04207
GLYCINE-DITMS	#DIV/0!	462369	0	0.264933	1.03939
Methyl galactoside, 4TMS derivative	17.7588	104061	5859.67	0.419841	1.03857
Butylated Hydroxytoluene	0.853533	164870	193162	0.664624	1.02773
Tyrosol, 2TMS derivative	2.93644	69224.4	23574.3	0.251425	1.02019
Trimethyl(3,3-difluoro-2-propenyl)silane	1.32143	2.99393e+06	2.26568e+06	0.47982	1.01856
D-Xylopyranose, 4TMS derivative	17.6021	398757	22654	0.243973	0.99066
Myo-Inositol, 6TMS derivative	4.32092	696381	161165	0.225753	0.979136
2-[(Trimethylsilyl)oxy]propan-1-ol	0.307931	41942.3	136207	0.428772	0.97898
à-D-Galactoside, methyl tetrakis-O-(trimethylsilyl)- (CAS)	1889.92	158945	84.1016	0.339652	0.97728
Ethyl à-D-glucopyranoside, 4TMS derivative	#DIV/0!	624218	0	0.265552	0.977187
Trisiloxane, 1,1,1,5,5,5-hexamethyl-3,3-bis[(trimethylsilyl)oxy]-	1.19066	154333	129620	0.710404	0.959999
Ribitol, 5TMS derivative	1.85269	749858	404741	0.314924	0.946867
D-(-)-Tagatose, pentakis(trimethylsilyl) ether, methyloxime (anti)	0.299629	4.02521e+07	1.3434e+08	0.138376	0.942539
L-Aspartic acid, 3TMS derivative	0.937334	75644.8	80702	0.922603	0.872497
Malic acid, 3TMS derivative	0.315676	229628	727417	0.359399	0.817036
Methoxyamine, 2TMS derivative	2.05594	4.29493e+06	2.08903e+06	0.123831	0.80435
D-(+)-Xylose, tetrakis(trimethylsilyl) ether, methyloxime (anti)	0.410119	420305	1.02484e+06	0.341278	0.801279
d-Glucose, 2,3,4,5,6-pentakis-O-(trimethylsilyl)-, o-methyloxyme, (1E)-	0.552241	1.99265e+07	3.6083e+07	0.511274	0.792778
D-2-Aminobutyric acid, 2TMS derivative	#DIV/0!	106584	0	0.332807	0.778607
Propylene glycol, 2TMS derivative	0.911907	9.72073e+06	1.06598e+07	0.92288	0.773406
d-Mannose, 2,3,4,5,6-pentakis-O-(trimethylsilyl)-, o-methyloxyme, (1Z)-	0.443089	4.41615e+06	9.96672e+06	0.449686	0.77056
Pyrogallol, 3TMS derivative	#DIV/0!	30293.4	0	0.389761	0.767277
Acetic acid, [(trimethylsilyl)oxy]-, trimethylsilyl ester (CAS)	2.97073	77709.4	26158.3	0.373616	0.766869
1,3-Pentadiene, 4-(trimethylsilyloxy)-	1.23567	3.89019e+06	3.14823e+06	0.232195	0.728301
Glycerol, 3TMS derivative	0.901105	8.35411e+06	9.27096e+06	0.911408	0.717328
2-Desoxy-pentos-3-ulose, bis(methoxime),O,O'-bis(trimethylsilyl)-	0.981358	31387.5	31983.7	0.983975	0.678388
N-Trifluoroacetylmorpholine	1.08611	279699	257523	0.635878	0.667617
Acetin, bis-1,2-trimethylsilyl ether	1.05018	439899	418879	0.957766	0.636348
Octadecanoic acid, trimethylsilyl ester (CAS)	1.40899	397479	282101	0.327198	0.634983
1,3-Dioxolane, 2,2-dimethyl- (CAS)	2.65627	141238	53171.7	0.438878	0.625725
1,1,1,3,5,5,5-Heptamethyltrisiloxane	0.972812	5.93889e+06	6.10487e+06	0.581406	0.61567
ETHYLAMIN, BIS-N-(TRIMETHYLSILYL)-	1.03031	6.92592e+07	6.72217e+07	0.726936	0.602138
2-Cyclopropylethenol, TMS derivative	1.05974	2.57017e+06	2.42527e+06	0.535621	0.597255
4,7-Dihydro-4,7-ethano-2H-isoindole	0.94598	73620.7	77824.8	0.936337	0.543794
Silanamine, N,1,1,1-tetramethyl-N-(trimethylsilyl)- (CAS)	0.990295	6.53861e+06	6.60268e+06	0.890442	0.470388
SILANAMINE, N-METHOXY-1,1,1-TRIMETHYL-N-(TRIMETHYLSILYL)-	0.705708	1.71792e+06	2.43432e+06	0.537271	0.443252
Diethylamine, TMS derivative	1.16716	1.31738e+07	1.1287e+07	0.490237	0.435515
D-GLUCITOL, 1,2,3,4,5,6-HEXAKIS-O-(TRIMETHYLSILYL)-	0.861376	1.77886e+07	2.06513e+07	0.85009	0.379197
Boric acid, 3TMS derivative	0.974653	363266	372713	0.931502	0.26404
