# Supplementary material for: Comparative Metabolite Profiling of Traditional and Commercial Vinegars in Korea
Source: Metabolites. 2021 Jul 24;11(8):478. doi: 10.3390/metabo11080478 (PMC8400794; doi:10.3390/metabo11080478)
Supplement: Supplementary file 1 [file metabolites-11-00478-s001.zip › Table S2.xlsx]

## Sheet: Volatile TV-only
	Ratio	TV-average	CV-average	p-value	VIP score	TV1	TV2	TV3	TV4	TV5	TV6	TV7	CV1	CV2	CV3	CV4
Acetic acid, methoxy-, ethyl ester; Heptaethylene glycol	#DIV/0!	86121.9	0	0.00434155	1.79729	72714.3	102094	171288	80282.7	93353.3	33230.7	49889.3	0	0	0	0
2,4,5-Trimethyl-1,3-dioxolane	#DIV/0!	394832	0	0.0280353	1.48212	247808	502058	987796	237490	172194	153026	463453	0	0	0	0
DL-Phenylalanine, N-chlorodifluoroacetyl-, ethyl ester	#DIV/0!	29064.1	0	0.0494994	1.40437	0	46723.3	69772.7	27273.3	0	22831.7	36848	0	0	0	0
Propanoic acid, 2-hydroxy-, ethyl ester	#DIV/0!	155989	0	0.0548431	1.39792	0	315411	236923	140788	0	76999.3	321805	0	0	0	0
aldehyde; pentanal	#DIV/0!	22419.2	0	0.0720943	1.37768	36197	0	35002.7	0	0	36453.7	49281	0	0	0	0
3-(Acetyloxy)-2-butanone	#DIV/0!	30632	0	0.0679589	1.33268	17509.3	0	71763.3	71763.3	16030	20399.7	16958.7	0	0	0	0
2-Butanol	#DIV/0!	1.44003e+06	0	0.0683503	1.31364	0	2021846	0	1.87185e+06	3321733	233994	2630752	0	0	0	0
1,3-Propanediol, diacetate	#DIV/0!	25277.7	0	0.0795526	1.303	0	52003.3	19207.7	65640.7	0	15833.7	24258.7	0	0	0	0
2-Butanone	#DIV/0!	930672	0	0.0890837	1.293	0	2686879	0	1475488	721990	440603	1.18975e+06	0	0	0	0
acetic acid, 2- methyl-propyl ester	#DIV/0!	116900	0	0.123318	1.29127	410119	125394	69920.3	67569.7	0	68467.7	76827	0	0	0	0
Propanoic acid	#DIV/0!	228320	0	0.0612344	1.28353	0	0	174347	160937	433224	552709	277022	0	0	0	0
Acetic acid ethyl ester	#DIV/0!	37801.5	0	0.0888919	1.28293	0	94999.7	22971.3	85429	0	18761	42449.3	0	0	0	0
Acetic acid, methyl ester	#DIV/0!	219856	0	0.117581	1.22495	0	675855	0	366163	66236.7	115124	315611	0	0	0	0
Acetic acid ethyl ester	#DIV/0!	32308.2	0	0.0780038	1.22125	0	74511.3	0	51613	0	58265.3	41767.4	0	0	0	0
1-METHOXYETHANE	#DIV/0!	26938.6	0	0.118474	1.1861	0	30884.7	78149	0	54565	0	24971.7	0	0	0	0
Ethyl 3-phenylpropionate	#DIV/0!	25988.7	0	0.152141	1.09438	0	40729.3	21305	0	89526.7	0	30359.7	0	0	0	0
Propanoic acid, methyl ester	#DIV/0!	28889	0	0.197457	1.08027	0	103277	0	40734	0	0	58212.7	0	0	0	0
Propanoic acid, ethyl ester	#DIV/0!	374455	0	0.181862	1.07555	0	1.03588e+06	32702	198657	0	184080	1.16987e+06	0	0	0	0
Hexaethylene glycol	#DIV/0!	9808.43	0	0.156938	1.06509	0	0	0	23644.3	26078	0	18936.7	0	0	0	0
Isobutyric acid, ethyl ester	#DIV/0!	21348.6	0	0.182828	1.04229	0	71757.7	0	0	0	43098.7	34584	0	0	0	0
Succinic acid, butyl 4-methyl-3-nitrobenzyl ester	#DIV/0!	60358.3	0	0.199753	0.997783	55726.3	49356.3	247108	36954.3	33363	0	0	0	0	0	0
3-Pentanol, 3-ethyl-	#DIV/0!	25831	0	0.21042	0.988975	0	34010.7	0	97306	0	0	49500.3	0	0	0	0
9-Borabicyclo[3.3.1]nonane, 9-(2-pentyloxy)-	#DIV/0!	4256.33	0	0.282858	0.976273	0	0	0	0	14154.7	15639.7	0	0	0	0	0
Butanal, 3-methyl-	#DIV/0!	4956.81	0	0.478997	0.852561	34697.7	0	0	0	0	0	0	0	0	0	0
2-Propanone	#DIV/0!	10685	0	0.478997	0.852005	74794.7	0	0	0	0	0	0	0	0	0	0
3,6,9,12,15-PENTAOXANONADECAN-1-OL; Ethanol, 2-[2-(2-butoxyethoxy)ethoxy]-	#DIV/0!	4439.05	0	0.282207	0.851104	0	0	0	15220	0	0	15853.3	0	0	0	0
Propanoic acid, 2-methyl-, 1-(1,1-dimethylethyl)-2-methyl-1,3-propanediyl ester	#DIV/0!	80560.7	0	0.32354	0.850359	30162.3	0	128358	0	405404	0	0	0	0	0	0
Dodecanoic acid, ethyl ester	#DIV/0!	12631.3	0	0.346289	0.848053	0	65526.3	0	0	0	0	22892.7	0	0	0	0
Butyrolactone	#DIV/0!	7533.05	0	0.284376	0.847779	0	0	0	28622.7	24108.7	0	0	0	0	0	0
1,3,4-Thiadiazol-2-amine	#DIV/0!	4640.33	0	0.478997	0.846635	32482.3	0	0	0	0	0	0	0	0	0	0
Hydrazine, 1,2-dimethyl-	#DIV/0!	10798.6	0	0.356055	0.831469	18021	0	0	0	57569.3	0	0	0	0	0	0
5-Cyano-4-oxopentanooic acid	#DIV/0!	15359.4	0	0.307989	0.807597	0	0	69571	0	0	37945	0	0	0	0	0
ethanol	#DIV/0!	136474	0	0.25776	0.793658	0	585169	0	108420	0	0	261727	0	0	0	0
4-Methyl-7-phenyl-8H-pyrido[2,3-d]pyrimidine	#DIV/0!	10829.1	0	0.376038	0.773279	0	0	0	0	60768.3	15035.3	0	0	0	0	0
1,3-Dioxolane, 4,5-dimethyl-, cis-	#DIV/0!	25573.1	0	0.283371	0.767144	0	31015.7	0	119688	0	0	28308	0	0	0	0
Propanoic acid, 2-methyl-, 3-hydroxy-2,2,4-trimethylpentyl ester	#DIV/0!	21015.5	0	0.381614	0.76571	0	0	27579.3	0	119529	0	0	0	0	0	0
1-Pentanol, 5-methoxy-	#DIV/0!	2695.57	0	0.478997	0.736603	0	18869	0	0	0	0	0	0	0	0	0
Propanoic acid, 2-hydroxy-, methyl ester	#DIV/0!	2890.14	0	0.478997	0.732528	0	20231	0	0	0	0	0	0	0	0	0
Diethyl carbonate	#DIV/0!	7011.76	0	0.478997	0.724374	0	49082.3	0	0	0	0	0	0	0	0	0
Cyclopropane, 1-methoxy-2,2-dimethyl-3-(2-phenylethynyl)-	#DIV/0!	3243.62	0	0.478997	0.637225	0	0	0	0	22705.3	0	0	0	0	0	0
2-Nonanol	#DIV/0!	2709.9	0	0.478997	0.637079	0	0	0	0	18969.3	0	0	0	0	0	0
ALOXIPRIN	#DIV/0!	2444	0	0.478997	0.636964	0	0	0	0	17108	0	0	0	0	0	0
2(3H)-Furanone, dihydro-5-pentyl-	#DIV/0!	10067.4	0	0.478997	0.629268	0	0	70471.7	0	0	0	0	0	0	0	0
Butylphosphonic acid, di(4-methoxy-2-methylbutyl) ester	#DIV/0!	5620.9	0	0.478997	0.627795	0	0	0	0	39346.3	0	0	0	0	0	0
Succinic acid, 2-chloropropyl ethyl ester	#DIV/0!	4265.9	0	0.478997	0.578946	0	0	0	0	0	0	29861.3	0	0	0	0
1-Hexanol, 2-ethyl-, acetate	#DIV/0!	2886.48	0	0.478997	0.578273	0	0	0	0	0	0	20205.3	0	0	0	0

## Sheet: Volatile CV-only
	Ratio	TV-average	CV-average	p-value	VIP score	TV1	TV2	TV3	TV4	TV5	TV6	TV7	CV1	CV2	CV3	CV4
ETHYL 3-(METHYLSULFANYL)PROPANOATE	0	0	18117.8	0.0432427	1.43168	0	0	0	0	0	0	0	0	41117.7	31353.7	0
Decanoic acid	0	0	73338.7	0.0676713	1.3262	0	0	0	0	0	0	0	87229	0	206126	0
Propanoic acid, 2-methyl-, 3-methylbutyl ester	0	0	94894	0.115604	1.17656	0	0	0	0	0	0	0	0	0	316303	63273.3
1-Hexanol	0	0	169135	0.172674	1.05822	0	0	0	0	0	0	0	0	0	641794	34745.7
(-)-.alpha.-Damascone	0	0	102344	0.172682	1.05681	0	0	0	0	0	0	0	0	0	388358	21018.3
4-Hexen-1-ol, acetate	0	0	36664.1	0.200394	1.01437	0	0	0	0	0	0	0	0	0	146656	0
2-Hexen-1-ol, (E)-	0	0	16484.2	0.200394	1.01437	0	0	0	0	0	0	0	0	0	65937	0
2-Hexen-1-ol, acetate, (E)-	0	0	37830.5	0.200394	1.01412	0	0	0	0	0	0	0	0	0	151322	0
(-)-.alpha.-Damascone	0	0	3771.92	0.200394	1.01353	0	0	0	0	0	0	0	0	0	15087.7	0
hexanoic acid propyl ester	0	0	3438.5	0.200394	1.01248	0	0	0	0	0	0	0	13754	0	0	0
Eugenol	0	0	5769.92	0.200394	1.01239	0	0	0	0	0	0	0	23079.7	0	0	0
3-Hexen-1-ol, (Z)-	0	0	13781	0.200394	1.01237	0	0	0	0	0	0	0	0	0	55124	0
(4S)-4-Hydroxy-1-pyrroline-N-Oxide	0	0	9731.92	0.200394	1.01224	0	0	0	0	0	0	0	38927.7	0	0	0
Octanoic acid	0	0	22423.5	0.200394	1.01163	0	0	0	0	0	0	0	89694	0	0	0
(-)-2-(Methoxymethyl)-2-hydroxy-3,4-dihydro-2H-pyrrole	0	0	8406.58	0.200394	1.0115	0	0	0	0	0	0	0	0	0	33626.3	0
ethyl E-3-hexenoate	0	0	3649	0.200394	0.990456	0	0	0	0	0	0	0	0	14596	0	0
Hexanoic acid, methyl ester	0	0	38419.2	0.200394	0.990403	0	0	0	0	0	0	0	0	153677	0	0
octanal	0	0	5856	0.200394	0.98197	0	0	0	0	0	0	0	0	23424	0	0
Butanoic acid, 3-methyl- (CAS)	0	0	12240.9	0.200394	0.914464	0	0	0	0	0	0	0	48963.7	0	0	0
Acetic acid, hexyl ester	0	0	413403	0.0937492	0.865234	0	0	0	0	0	0	0	0	28496	1.3012e+06	323915

## Sheet: Non-volatile TV-only
	Ratio	TV-average	CV-average	p-value	VIP score	TV1	TV2	TV3	TV4	TV5	TV6	TV7	CV1	CV2	CV3	CV4
4-TRIMETHYLSILYLOXYPHENETHYL-N,N-BIS(TRIMETHYLSILYL)AMINE	#DIV/0!	450786	0	0.0274545	1.85149	139479	326752	389522	1.14717e+06	576903	333239	242440	0	0	0	0
1,3-Propanediol, TMS derivative	#DIV/0!	387987	0	0.0511164	1.4403	0	743711	317431	905750	46564.2	271781	430671	0	0	0	0
L-Isoleucine, N-(trimethylsilyl)-, trimethylsilyl ester (CAS)	#DIV/0!	601619	0	0.0331346	1.38722	490626	813983	1.49246e+06	737593	337950	164439	174284	0	0	0	0
3-Phenyllactic acid, 2TMS derivative	#DIV/0!	208201	0	0.0852629	1.28857	95741.2	81519.4	578078	439311	125514	45636.4	91605.9	0	0	0	0
4-Hydroxyphenyllactic acid, 3TMS derivative	#DIV/0!	123186	0	0.26094	1.08808	0	29546.9	426586	406168	0	0	0	0	0	0	0
Cadaverine, 4TMS derivative	#DIV/0!	40296.1	0	0.29524	1.04207	28820.4	0	197458	0	35330	0	20464.9	0	0	0	0
GLYCINE-DITMS	#DIV/0!	462369	0	0.264933	1.03939	378222	652111	2.09304e+06	113210	0	0	0	0	0	0	0
Ethyl à-D-glucopyranoside, 4TMS derivative	#DIV/0!	624218	0	0.265552	0.977187	0	0	2.72325e+06	1.2589e+06	68733.2	208658	109985	0	0	0	0
D-2-Aminobutyric acid, 2TMS derivative	#DIV/0!	106584	0	0.332807	0.778607	0	0	215487	0	0	0	530604	0	0	0	0
Pyrogallol, 3TMS derivative	#DIV/0!	30293.4	0	0.389761	0.767277	0	22728.5	0	0	0	11793.3	177532	0	0	0	0
